# Supplementary material for: ICD‐Related Emergencies in Prehospital Care: A Descriptive Survey of Self‐Reported Experience and Equipment Availability Among Polish Paramedics
Source: Emerg Med Int. 2026 May 28;2026:2737258. doi: 10.1155/emmi/2737258 (PMC13217388; doi:10.1155/emmi/2737258)
Supplement: Supplementary file 1 — Supporting Information The supporting information include the reporting checklists for CONSORT and STROBE guidelines. These checklists have been provided to ensure transparency and completeness in the reporting of the study. They contain detailed information regarding the study design, methodology, data collection procedures, and analytical approaches applied in this research. Their inclusion allows readers and reviewers to assess the methodological rigor and reproducibility of the study in accordance with established reporting standards. [file EMMI-2026-2737258-s001.zip]

Archive with 2 entries (2 files):
- Supplementary Material 1 - STROBE Checklist.docx
- Supplementary Material 2 - CROSS Checklist.docx
